# Supplementary material for: A Genome-Wide Association Study Reveals Candidate Genes Related to Salt Tolerance in Rice (Oryza sativa) at the Germination Stage
Source: Int J Mol Sci. 2018 Oct 12;19(10):3145. doi: 10.3390/ijms19103145 (PMC6213974; doi:10.3390/ijms19103145)
Supplement: Supplementary file 1 [file ijms-19-03145-s001.zip]

Archive with 5 entries (5 files):
- Supplementary file 1 Table S1.xlsx
- Supplementary file 2 Figure S1 and Figure S2.docx
- Supplementary file 3 Table S2.xlsx
- Supplementary file 4 Table S3.xlsx
- Supplementary file 5 Table S4.xlsx
