# Supplementary material for: A Genome-Wide Association Study Reveals Candidate Genes Related to Salt Tolerance in Rice (Oryza sativa) at the Germination Stage
Source: Int J Mol Sci. 2018 Oct 12;19(10):3145. doi: 10.3390/ijms19103145 (PMC6213974; doi:10.3390/ijms19103145)
Supplement: Supplementary file 1 [file ijms-19-03145-s001.zip › Supplementary file 1 Table S1.xlsx]

## Sheet: Sheet2
Table S1. The rice accessions used in this study.
Code	Accessions	Country	Type	Subspecies *
1	NAMSEON 52	Korea	Breeding line	japonica
2	SUWEON 159	Korea	Breeding line	japonica
3	SUWEON 255	Korea	Breeding line	Indica
4	SUWON 301	Korea	Breeding line	japonica
5	Suweon 347	Korea	Breeding line	Indica
6	CT9993-5-10-1-M	Colombia	Introduction	Indica
7	RATHAL	Sri lanka	Introduction	admixture
8	TCHAMPA	Iran	Introduction	Indica
9	Jejubukjeju-2002-99	Korea	Weedy	japonica
10	Jejubukjeju-2002-171	Korea	Weedy	Indica
11	Jejubukjeju-2002-340	Korea	Weedy	japonica
12	Jejubukjeju-2002-420	Korea	Weedy	japonica
13	Jejubukjeju-2002-521	Korea	Weedy	Indica
14	Incheonkanghwasujip-16	Korea	Weedy	japonica
15	Muando	Korea	Landrace	japonica
16	Dadajo	Korea	Landrace	japonica
17	OKCHEONG	Korea	Landrace	japonica
18	Sando	Korea	Landrace	japonica
19	Batnarak	Korea	Landrace	japonica
20	Orido	Korea	Landrace	japonica
21	Saducho	Korea	Landrace	Indica
22	SEON	Korea	Landrace	Indica
23	Hanyangjo	Korea	Landrace	Indica
24	Inbujido	Korea	Landrace	japonica
25	Beobpanhwa	Korea	Landrace	japonica
26	JANMOCHAL	Korea	Landrace	japonica
27	Pyodo	Korea	Landrace	japonica
28	YULJOJO	Korea	Landrace	japonica
29	Samgyeongjo	Korea	Landrace	japonica
30	BAEKGOGNA	Korea	Landrace	Indica
31	MONDONCHALBYEO(Mongdonjaerae)	Korea	Landrace	admixture
32	AGBEDE	Nigeria	Introduction	japonica
33	ANBAW C7	Brunei	Introduction	japonica
34	BALA	India	Introduction	Indica
35	BELLARDONE	Egypt	Introduction	japonica
36	CHIEM CHANK	Vietnam	Introduction	Indica
37	DHARIAL	Surinam	Introduction	Indica
38	DULAR	India	Introduction	Indica
39	IR38	Philippines	Introduction	Indica
40	MAGNOLIA	USA	Introduction	japonica
41	MALA	Bangladesh	Introduction	Indica
42	Mushkan 41	Philippines	Introduction	admixture
43	PUKHI	Pakistan	Introduction	Indica
44	Red Rice	Iran	Introduction	Indica
45	TUN SART	Vietnam	Introduction	japonica
46	VICTORIA F.A	Afghanistan	Introduction	japonica
47	Bai Cyue Hwa Lue	Taiwan	Introduction	Indica
48	Yangmyeon	Taiwan	Introduction	Indica
49	BELLE PATNA	USA	Introduction	Indica
50	Pyeongbuk 3	North Korea	Introduction	japonica
51	YUPUL	Liberia	Introduction	japonica
52	Liman Belozernij	Russia	Introduction	japonica
53	KAGI	India	Introduction	Indica
54	HATADANI	Sri lanka	Introduction	Indica
55	TAI MOCHITO	Thailand	Introduction	japonica
56	WAIKYAKUSHI	Taiwan	Introduction	Indica
57	UPLAND	Nigeria	Introduction	japonica
58	NEWREX	USA	Introduction	japonica
59	Doan Guang Hwa Lue	Taiwan	Introduction	japonica
60	Wu Cyue	Taiwan	Introduction	Indica
61	BINATO	Philippines	Introduction	Indica
62	Avangard	Uzbekistan	Introduction	japonica
63	Debzera	Uzbekistan	Introduction	japonica
64	HAWM SUPAN	Thailand	Introduction	Indica
65	Ssal Byeo 22	Korea	Weedy	japonica
66	Urasan	Japan	Introduction	japonica
67	XI GUA BAI	China	Introduction	Indica
68	YUNG YUEN CHUEN ZIM	China	Introduction	Indica
69	KENG CHI JU	China	Introduction	japonica
70	QUA 77 WUAN-DAU	China	Introduction	Indica
71	CHIH-TSAO-HE	China	Introduction	Indica
72	HSIANG-HA-TSAN	China	Introduction	Indica
73	Cheongdo-donggok-4	Korea	Weedy	Indica
74	Golyeong-2	Korea	Weedy	japonica
75	Golyeong-6	Korea	Weedy	japonica
76	Danyang-7	Korea	Weedy	japonica
77	Danyang-38	Korea	Weedy	japonica
78	Hwaseong-5	Korea	Weedy	japonica
79	Gou 405	JPN	Introduction	japonica
80	Baeksami	CHN	Introduction	japonica
81	AKAINE	JPN	Introduction	japonica
82	Syarebyeo-61-1-B	Korea	Weedy	japonica
83	Syalebyeo-94-1-B	Korea	Weedy	japonica
84	Syalebyeo-163-1-B	Korea	Weedy	japonica
85	Milyang 50	Korea	Breeding line	Indica
86	Yeongpung Byeo	Korea	Breeding line	Indica
87	Iri 336	Korea	Breeding line	japonica
88	Mihyang Byeo	Korea	Breeding line	japonica
89	MOROBEREKAN	Nepal	Introduction	japonica
90	Jejubukjeju-2002-115	Korea	Weedy	japonica
91	Jejubukjeju-2002-550	Korea	Weedy	japonica
92	Jejubukjeju-2002-561	Korea	Weedy	japonica
93	Huindadak	Korea	Landrace	japonica
94	Jotajo	Korea	Landrace	japonica
95	Pocheon Jangmang Mebyeo	Korea	Landrace	japonica
96	Dongo Byeo	Korea	Landrace	japonica
97	Seorianjeunbaengi	Korea	Landrace	japonica
98	Neul Byeo	Korea	Landrace	japonica
99	Jwiippari Byeo	Korea	Landrace	japonica
100	Jeongjonghwa	Korea	Landrace	japonica
101	Sodujo	Korea	Landrace	japonica
102	Sando	Korea	Landrace	japonica
103	Bori Byeo	Korea	Landrace	japonica
104	Naengjo	Korea	Landrace	japonica
105	BIKOM	Nigeria	Introduction	admixture
106	British Honduras Creole	Honduras	Introduction	japonica
107	CARTUNA	USA	Introduction	japonica
108	SAHAK	Puerto rico	Introduction	Indica
109	TAICHUNG-WOO-TSAN	Taiwan	Introduction	Indica
110	ZILANICA	Surinam	Introduction	admixture
111	Xao Bai Mang Sue Dao	Taiwan	Introduction	japonica
112	Di jiao wu jian	Taiwan	Introduction	Indica
113	SPIN MERE	Afghanistan	Introduction	Indica
114	Norin 22	Japan	Introduction	japonica
115	Ssalbyeo 16	Korea	Weedy	japonica
116	NIAN CHI SHI	China	Introduction	Indica
117	SUNG PAN TAO	China	Introduction	japonica
118	TSONG-GAN-SHUN	China	Introduction	Indica
119	SAN-LI-SHUN	China	Introduction	Indica
120	YANG-SHA-TSAN	China	Introduction	Indica
121	Chungdo 23	Korea	Weedy	Indica
122	Chungdo Hwayang 12	Korea	Weedy	Indica
123	Chungdo Hwayang 14	Korea	Weedy	Indica
124	Sungju 3	Korea	Weedy	Indica
125	Jangsung 1	Korea	Weedy	Indica
126	Soonchun 5	Korea	Weedy	Indica
127	Daegu Damti 6-2	Korea	Weedy	japonica
128	Guechang 15	Korea	Weedy	japonica
129	Danyang 9	Korea	Weedy	japonica
130	Chungsongaengmi 4	Korea	Weedy	japonica
131	Suhyeonghando	China	Introduction	Indica
132	Xiao zao huang	China	Introduction	japonica
133	Namseon 34	Korea	Breeding line	japonica
134	Namseon 126	Korea	Breeding line	japonica
135	Milyang 88	Korea	Breeding line	japonica
136	Dudo	Korea	Landrace	japonica
137	IR40	Philippines	Introduction	Indica
138	Jinbu Byeo	Korea	Breeding line	japonica
139	Palgong Byeo	Korea	Breeding line	japonica
140	Hopyung	Korea	Breeding line	japonica
141	Dongjin Chal Byeo	Korea	Breeding line	japonica
142	Gopum	Korea	Breeding line	japonica
143	Unkwang	Korea	Breeding line	japonica
144	Haiami	Korea	Breeding line	japonica
145	Samgwang	Korea	Breeding line	japonica
146	Hopum	Korea	Breeding line	japonica
147	Chilbo	Korea	Breeding line	japonica
148	Ilpum Byeo	Korea	Breeding line	japonica
149	Chucheong Byeo	Japan	Introduction	japonica
150	Junam Byeo	Korea	Breeding line	japonica
151	Shindongjin Byeo	Korea	Breeding line	japonica
152	Odae Byeo	Korea	Breeding line	japonica
153	Nam Il	Korea	Breeding line	japonica
154	Hwaseong Byeo	Korea	Breeding line	japonica
155	Boramchan	Korea	Breeding line	japonica
156	Hwayeong Byeo	Korea	Breeding line	japonica
157	Dongjin Byeo	Korea	Breeding line	japonica
158	Nakdong Byeo	Korea	Breeding line	japonica
159	Giho Byeo	Korea	Breeding line	japonica
160	Hwacheong	Korea	Breeding line	japonica
161	Jopyeong	Korea	Breeding line	japonica
162	Chinnong	Korea	Breeding line	japonica
163	Hanareum	Korea	Breeding line	Indica
164	Dasan Byeo	Korea	Breeding line	Indica
165	Milyang 23	Korea	Breeding line	Indica
166	Samgang Byeo	Korea	Breeding line	Indica
167	Nokyang	Korea	Breeding line	japonica
168	Tongil	Korea	Breeding line	Indica
169	Unbong Byeo	Korea	Breeding line	japonica
170	Sinunbong Byeo	Korea	Breeding line	japonica
171	Sambaek Byeo	Korea	Breeding line	japonica
172	Junghwa Byeo	Korea	Breeding line	japonica
173	Geuru Byeo	Korea	Breeding line	japonica
174	Inwol Byeo	Korea	Breeding line	japonica
175	Sangmibyeo	Korea	Breeding line	japonica
176	Geumo Byeo	Korea	Breeding line	japonica
177	Jinbuol Byeo	Korea	Breeding line	japonica
178	Jinmi Byeo	Korea	Breeding line	japonica
179	Heugjinju Byeo	Korea	Breeding line	japonica
180	Jeogjinju Byeo	Korea	Breeding line	japonica
181	Naepung Byeo	Korea	Breeding line	japonica
182	Donghae Byeo	Korea	Breeding line	japonica
183	Seoan Byeo	Korea	Breeding line	japonica
184	Gancheok Byeo	Korea	Breeding line	japonica
185	Juan Byeo	Korea	Breeding line	japonica
186	Yeonghae Byeo	Korea	Breeding line	japonica
187	Sobi Byeo	Korea	Breeding line	japonica
188	Haepyeong Byeo	Korea	Breeding line	japonica
189	Sinseonchal Byeo	Korea	Breeding line	japonica
190	Daelip Byeo 1	Korea	Breeding line	japonica
191	Seolhyangchal Byeo	Korea	Breeding line	japonica
192	Ilmi Byeo	Korea	Breeding line	japonica
193	Nampyeong Byeo	Korea	Breeding line	japonica
194	Gyehwa Byeo	Korea	Breeding line	japonica
195	Yeongnam Byeo	Korea	Breeding line	japonica
196	Yangjo Byeo	Korea	Breeding line	japonica
197	Aranghangchal Byeo	Korea	Breeding line	japonica
198	Heugnam Byeo	Korea	Breeding line	japonica
199	Goamy Byeo	Korea	Breeding line	japonica
200	Manmi	Korea	Breeding line	japonica
201	Heugkwang Byeo	Korea	Breeding line	japonica
202	Norinmochi 1	Korea	Breeding line	japonica
203	Sangnambat Byeo	Korea	Breeding line	japonica
204	Anda Byeo	Korea	Breeding line	Indica
205	Taebaeg Byeo	Korea	Breeding line	Indica
206	Gaya Byeo	Korea	Breeding line	Indica
207	Baegyang Byeo	Korea	Breeding line	Indica
208	Cheong Cheong Byeo	Korea	Breeding line	Indica
209	Jungwon Byeo	Korea	Breeding line	Indica
210	Nampung Byeo	Korea	Breeding line	Indica
211	Hangangchal	Korea	Breeding line	Indica
212	Goun	Korea	Breeding line	japonica
213	Pungmi	Korea	Breeding line	japonica
214	Boseogchal	Korea	Breeding line	japonica
215	Hanmaeum	Korea	Breeding line	japonica
216	Hwasin 1	Korea	Breeding line	japonica
217	Onnuri	Korea	Breeding line	japonica
218	Gangbaek	Korea	Breeding line	japonica
219	Hwangkeumnuri	Korea	Breeding line	japonica
220	Dami	Korea	Breeding line	japonica
221	Hongjinju	Korea	Breeding line	japonica
222	Sinmyungheugchal	Korea	Breeding line	japonica
223	Hoban	Korea	Breeding line	japonica
224	Heugseol	Korea	Breeding line	japonica
225	Danmi	Korea	Breeding line	japonica
226	Nokwonchal	Korea	Breeding line	japonica
227	Younghojinmi	Korea	Breeding line	japonica
228	Honong	Korea	Breeding line	japonica
229	Joun	Korea	Breeding line	japonica
230	Wolbaek	Korea	Breeding line	japonica
231	Gangchan	Korea	Breeding line	japonica
232	Shinbaeg	Korea	Breeding line	japonica
233	Geongganghongmi	Korea	Breeding line	japonica
234	Sodami	Korea	Breeding line	japonica
235	Sukwang	Korea	Breeding line	japonica
236	Seonhyangheukmi	Korea	Breeding line	japonica
237	Pungok	Korea	Breeding line	japonica
238	Wase Gingbouzu	Korea	Breeding line	Indica
239	Palgoeng	Korea	Breeding line	japonica
240	Jinheung	Korea	Breeding line	japonica
241	Milseong	Korea	Breeding line	japonica
242	Yusin	Korea	Breeding line	Indica
243	Satbyeol Byeo	Korea	Breeding line	Indica
244	Milyang 42	Korea	Breeding line	Indica
245	Dobong	Korea	Breeding line	japonica
246	Seolag Byeo	Korea	Breeding line	japonica
247	Samnam Byeo	Korea	Breeding line	japonica
248	Seomjin Byeo	Korea	Breeding line	japonica
249	Youngdeok	Korea	Breeding line	japonica
250	Seohae	Korea	Breeding line	japonica
251	Mimyeon	Korea	Breeding line	Indica
252	MS11	Korea	Breeding line	japonica
253	KOSHIHIKARI	Japan	Introduction	japonica
254	Sobaeg Byeo	Korea	Breeding line	japonica
255	Sangju Byeo	Korea	Breeding line	japonica
256	Samcheon Byeo	Korea	Breeding line	japonica
257	Munjang Byeo	Korea	Breeding line	japonica
258	Taebong Byeo	Korea	Breeding line	japonica
259	Dunnae Byeo	Korea	Breeding line	japonica
260	Saesangju	Korea	Breeding line	japonica
261	Manchu Byeo	Korea	Breeding line	japonica
262	Nongan Byeo	Korea	Breeding line	japonica
263	Sura Byeo	Korea	Breeding line	japonica
264	Bonggwang	Japan	Introduction	japonica
265	Hwaseonchal Byeo	Korea	Breeding line	japonica
266	Dongan Byeo	Korea	Breeding line	japonica
267	Daesan Byeo	Korea	Breeding line	japonica
268	Nongho Byeo	Korea	Breeding line	japonica
269	Manguem Byeo	Korea	Breeding line	japonica
270	Saegyehwa	Korea	Breeding line	japonica
271	Manweol Byeo	Korea	Breeding line	japonica
272	Hyangmi Byeo 1	Korea	Breeding line	Indica
273	Hwangkeumbora	Korea	Breeding line	japonica
274	Cheonga	Korea	Breeding line	japonica
275	Cheongdam	Korea	Breeding line	japonica
276	Keunseom	Korea	Breeding line	Indica
277	Saenuri	Korea	Breeding line	japonica
278	Hwanggeumnodeul	Korea	Breeding line	japonica
279	Cheongan	Korea	Breeding line	japonica
280	Deuraechan	Korea	Breeding line	japonica
281	Jinbaek	Korea	Breeding line	japonica
282	Cheongnam	Korea	Breeding line	japonica
283	Suan	Korea	Breeding line	japonica
284	Dongbo	Korea	Breeding line	japonica
285	Seolemi	Korea	Breeding line	japonica
286	Jungsaenggold	Korea	Breeding line	japonica
287	Saeilmi	Korea	Breeding line	japonica
288	Seokwang	Korea	Breeding line	japonica
289	Saenara	Korea	Breeding line	japonica
290	Paldal	Korea	Breeding line	japonica
291	Nongbaeg	Korea	Breeding line	japonica
292	Chupung Byeo	Korea	Breeding line	Indica
293	Kwanak Byeo	Korea	Breeding line	japonica
294	Seonam Byeo	Korea	Breeding line	japonica
295	Daw Dam	Korea	Breeding line	japonica
* Defined by ADMIXTURE (Alexander et al. 2009) when K = 2.
