# Supplementary material for: A Genome-Wide Association Study Reveals Candidate Genes Related to Salt Tolerance in Rice (Oryza sativa) at the Germination Stage
Source: Int J Mol Sci. 2018 Oct 12;19(10):3145. doi: 10.3390/ijms19103145 (PMC6213974; doi:10.3390/ijms19103145)
Supplement: Supplementary file 1 [file ijms-19-03145-s001.zip › Supplementary file 3 Table S2.xlsx]

## Sheet: Sheet1
Table S2 . Seventy-nine genes characterized in the peaks revealed by the GWAS and LD analysis.
SNP Position (IRGSP 1.0 )	Trait	P value	FDR Adjusted P values a	Candidate gene	Discription
chr01_3786298	RL	3.35e-07	0.00858657	Os01g0173600	glyoxalase I-1, OsGLYI1
				Os01g0172400	Similar to Phospholipase D alpha 1, OsPLDα1
				Os01g0172000	Glycosyltransferase, ALG3 domain containing protein.
				Os01g0172600	Similar to electron carrier/ heme binding / peroxidase
				Os01g0173000	Putative thiol-disulphide oxidoreductase DCC domain containing protein
				Os01g0174000	b-ZIP transcription factor 01, OsbZIP1
				Os01g0175100	Kv1.4 voltage-gated K+ channel family protein.
chr02_19605493	R/S	1.72461e-07	0.00778961	Os02g0532500	Germin family protein.
				Os02g0532900	Glycoside hydrolase, family 17 protein.
				Os02g0533300	Carbonic anhydrase, CAH1-like domain containing protein.
				Os02g0533800	Similar to ATPase inhibitor.
				Os02g0533900	Similar to Carbon-nitrogen hydrolase family protein.
				Os02g0534400	Cell wall invertase
chr02_1090174	GE	8.49374e-10	0.000804355	Os02g0120100	ATMRK serine/threonine protein kinase-like domain containing protein.
				Os02g0120200	Similar to Phospholipase D nu-2
				Os02g0120600	Similar to Ubiquitin-conjugating enzyme E2-17 kDa 9
				Os02g0120800	Similar to Small GTP-binding protein, OsRacB, OsRac6
				Os02g0120900	Tetrahydrofolate dehydrogenase/cyclohydrolase family protein
				Os02g0121300	Cyclophilin 2, OsCYP2
				Os02g0121600	Similar to Zinc finger A20 domain-containing stress-associated protein 18, SAP18
chr02_19214973	R-R/S	1.57139e-06	0.0371055	Os02g0523800	Inositol polyphosphate kinase family protein
				Os02g0524600	WD40 repeat protein.
				Os02g0525400	Similar to Molybdenum cofactor synthesis protein 3 Sulfurtransferase 14 OsStr14
				Os02g0525900	Similar to Acetyl-coenzyme A synthetase 2
				Os02g0526400	Similar to ATP-dependent Clp protease ATP-binding subunit . class I Clp ATPase D1, early responsive to drought 1 osClpD
				Os02g0526500	Similar to SAM domain family protein.
				Os02g0526600	Peptidase C12， ubiquitin carboxyl-terminal hydrolase 1 domain containing protein
				Os02g0527100	DEAD-like helicase, N-terminal domain containing protein.
				Os02g0527300	Similar to Heat shock transcription factor 31
chr03_28383114	R-R/S	1.40199e-07	0.0257727	Os03g0703900	SNARE associated Golgi protein domain containing protein.
				Os03g0704000	Similar to 30S ribosomal protein S13.
				Os03g0704100	Similar to structural molecule
				Os03g0704200	Zinc finger, MYND-type domain containing protein.
				Os03g0704400	Serine/threonine protein kinase domain containing protein.
				Os03g0704700	Similar to Oxysterol-binding protein, OSBP
				Os03g0705300	Similar to 4,5 PIP kinase (Phosphatidylinositol-4-phosphate 5-kinase family protein)
				Os03g0706500	TCP family transcription factor, Negative regulator for lateral branching, fc1, OsTB1
				Os03g0706900	Zinc finger, RING-type domain containing protein.
				Os03g0707200	Similar to Integral membrane protein DUF6 containing protein
chr04_31168058	RL	2.42e-07	0.00858657	Os04g0612900	Vacuolar ATPase assembly integral membrane protein VMA21-like domain domain containing protein.
				Os04g0612600	Similar to Coatomer-like protein, epsilon subunit.
				Os04g0612700	Similar to Cinnamyl alcohol dehydrogenase
				Os04g0613400	Similar to Cell differentiation protein rcd1
				Os04g0613900	Similar to Potassium transporter 18, OsHAK11
				Os04g0614000	Similar to Peroxisomal 2,4-dienoyl-CoA reductase
				Os04g0614100	Transcription factor, MADS-box domain containing protein, OsMADS31
				Os04g0614600	Similar to Viroid RNA-binding protein, aminotransferase
				Os04g0614500	Pyridoxal phosphate-dependent transferase, major region, subdomain 1 domain containing protein.
				Os04g0615100	Similar to Lecithine cholesterol acyltransferase-like protein
				Os04g0615700	Argonaute and Dicer protein, PAZ domain containing protein. sativa Argonaute 2, Protein argonaute 2 OsAGO2
				Os04g0615800	Protein argonaute 3 OsAGO3
chr04_19139863	SL	1.56543e-08	0.0258995	Os04g0390700	Short-chain dehydrogenase/reductase SDR domain containing protein.
				Os04g0390800	NAD(P)-binding domain containing protein.
				Os04g0390600	Oligopeptide transporter OPT superfamily protein.
chr05_20164893	GE	2.91704e-09	0.000804355	Os05g0410800	TGF-beta receptor, type I/II extracellular region family protein.
				Os05g0410900	Similar to peptide transporter PTR2.
				Os05g0411100	Similar to peptide transporter PTR2.
				Os05g0411200	Similar to electron carrier/ oxidoreductase.
				Os05g0412000	Similar to Homeodomain-related.
				Os05g0412800	Similar to Glutathione S-transferase GST 41, OsGSTU16
chr11_271718	R-R/S	6.48662e-07	0.0371055	Os11g0106400	Similar to Ubiquitin-activating enzyme E1
				Os11g0106700	Similar to Ferritin 1, chloroplast precursor
				Os11g0106900	Lateral organ boundaries, LOB domain containing protein
				Os11g0107266	Similar to Sodium/calcium exchanger protein, cation/H+ exchanger 7, CAX7
				Os11g0107500	Tautomerase domain containing protein.
				Os11g0107600	Similar to prenylated Rab receptor 2
chr12_1628276	RL, R/S, R-R/S	2.02425e-07	0.00858657	Os12g0132200	Similar to CBL-interacting protein kinase 32
				Os12g0132300	calmodulin-like protein 3 OsCML3
				Os12g0132400	Similar to Grwd-pending-prov protein.
				Os12g0132500	Similar to Major facilitator superfamily antiporter, OsZIFL9
				Os12g0132800	Major facilitator superfamily antiporter, OsZIFL10
				Os12g0133000	Similar to Major facilitator superfamily antiporter, OsZIFL11
				Os12g0133050	Similar to 60S acidic ribosomal protein P0.
				Os12g0133100	Major facilitator superfamily protein.
				Os12g0133300	Similar to Carbohydrate transporter/ sugar porter/ transporter. zinc-induced facilitator-like 13 OsZIFL13
				Os12g0133400	4'-phosphopantetheinyl transferase domain containing protein
				Os12g0133500	Similar to Calcium-dependent protein kinase , OsCDPK26
				Os12g0133700	Stress-activated protein kinase pathway-regulating phosphatase 1, Protein phosphatase, SKRP1
				Os12g0133800	Similar to Auxin efflux carrier protein.
GE: Germination energy; SL: shoot length; RL: root length; R/S: root / shoot ratio, R-R/S: relative root / shoot ratio.
a: FDR: False discovery rate. FDR Adjusted P values were calcuated by GAPIT applying the Benjamini-Hochberg (1995) FDR-controlling procedure.
