# Supplementary material for: A Genome-Wide Association Study Reveals Candidate Genes Related to Salt Tolerance in Rice (Oryza sativa) at the Germination Stage
Source: Int J Mol Sci. 2018 Oct 12;19(10):3145. doi: 10.3390/ijms19103145 (PMC6213974; doi:10.3390/ijms19103145)
Supplement: Supplementary file 1 [file ijms-19-03145-s001.zip › Supplementary file 4 Table S3.xlsx]

## Sheet: Sheet1
Table S3. Candidate genes with highly associated SNPs/indels in the coding region and other unknown genes identified in this study.
SNP Position (IRGSP 1.0 )	phenotypic	P.value	FDR_Adjusted_P-valuesa	LOC ID	Chr.	Description
chr02_19220153	R-R/S	2.54615e-06	0.0371055	Os02g0525900	chr02:19219047..19224966 (+ strand)	Similar to Acetyl-coenzyme A synthetase 2
chr02_19220153	R/S	7.14901e-06	0.0130863
chr02_19220335	R-R/S	2.54615e-06	0.0371055
chr02_19220335	R/S	7.14901e-06	0.0130863
chr02_19221050	R-R/S	7.86313e-06	0.0379279
chr02_19223292	R-R/S	8.01581e-06	0.0381315
chr02_19228849	R-R/S	7.84776e-06	0.0379279	Os02g0526000	chr02:19225378..19235632 (- strand)	Similar to H0502B11.6 protein.
chr02_19232198	R-R/S	3.07688e-06	0.0371055
chr02_19232298	R-R/S	1.94518e-06	0.0371055
chr02_19232567	R/S	9.79105e-06	0.0160116
chr02_19233635	R/S	2.94265e-06	0.00778961
chr02_19233837	R/S	6.65001e-06	0.0126342
chr02_19234171	R/S	2.94265e-06	0.00778961
chr02_19592176	R/S	2.63985e-06	0.00778961	Os02g0532300	chr02:19591287..19595510 (+ strand)	Alpha/beta hydrolase fold-1 domain containing protein.
chr02_19592729	R/S	1.76931e-06	0.00778961
chr02_19592744	R/S	2.63985e-06	0.00778961
chr02_19593002	R/S	2.63985e-06	0.00778961
chr02_19593801	R/S	1.77696e-06	0.00778961
chr02_19593832	R/S	1.76931e-06	0.00778961
chr02_19595505	R/S	1.76931e-06	0.00778961
chr02_19597600	R/S	1.76931e-06	0.00778961	Os02g0532500	chr02:19597550..19598541 (- strand)	Germin family protein.
chr02_19597661	R/S	1.76931e-06	0.00778961
chr02_19597750	R/S	1.76931e-06	0.00778961
chr02_19597759	R/S	3.01616e-06	0.00794605
chr02_19598537	R/S	1.76931e-06	0.00778961
chr02_19620374	R/S	1.76931e-06	0.00778961	Os02g0532900	chr02:19619243..19623214 (+ strand)	Glycoside hydrolase, family 17 protein.
chr02_19620471	R/S	1.76931e-06	0.00778961
chr02_19620754	R/S	1.76931e-06	0.00778961
chr02_19620781	R/S	1.76931e-06	0.00778961
chr02_19620785	R/S	1.76931e-06	0.00778961
chr02_19620898	R/S	1.76931e-06	0.00778961
chr02_19622128	R/S	3.42554e-06	0.0081999
chr02_19622350	R/S	2.63985e-06	0.00778961
chr02_19622603	R/S	2.63985e-06	0.00778961
chr02_19623787	R/S	3.42554e-06	0.0081999	Os02g0533000	chr02:19623488..19628801 (- strand)	FeS cluster biogenesis domain containing protein.
chr02_19623874	R/S	2.63985e-06	0.00778961
chr02_19624314	R/S	2.63985e-06	0.00778961
chr02_19625503	R/S	2.63985e-06	0.00778961
chr02_19627069	R/S	3.13545e-06	0.0081286
chr02_19627397	R/S	2.63985e-06	0.00778961
chr02_19627725	R/S	1.76931e-06	0.00778961
chr02_19627995	R/S	1.76931e-06	0.00778961
chr02_19637430	R/S	2.35366e-06	0.00778961	Os02g0533300	chr02:19636276..19638854 (+ strand)	Carbonic anhydrase, CAH1-like domain containing protein.
chr02_19638560	R/S	2.63985e-06	0.00778961
chr02_19638731	R/S	2.63985e-06	0.00778961
chr02_19648695	R/S	2.63985e-06	0.00778961	Os02g0533800	chr02:19648496..19649478 (- strand)	Similar to ATPase inhibitor.
chr02_19648702	R/S	2.63985e-06	0.00778961
chr02_19648763	R/S	2.63985e-06	0.00778961
chr02_19648798	R/S	2.63985e-06	0.00778961
chr03_4653158	GE	5.59449e-07	0.0231279	Os03g0188900	chr03:4652930..4654781 (+ strand)	rice homeobox gene 13 OsHox13
chr03_4653154	GE	5.59449e-07	0.0231279
chr03_4653365	GE	4.91384e-06	0.0237252
chr04_31132718	RL	1.13019e-06	0.00858657	Os04g0613900	chr04:31128314..31133415 (- strand)	Similar to Potassium transporter 18. High-affinity Potassium(K+) Transporter 11 OsHAK11
chr04_31131474	RL	2.5619e-06	0.00858657
chr04_31132846	RL	6.11946e-06	0.00858657
chr04_31132851	RL	6.11946e-06	0.00858657
chr04_31133351	RL	6.11946e-06	0.00858657
chr04_31139949	RL	3.67457e-06	0.00858657	Os04g0614000	chr04:31139226..31141511 (+ strand)	Similar to Peroxisomal 2,4-dienoyl-CoA reductase
chr04_31139952	RL	3.67457e-06	0.00858657
chr04_31140211	RL	8.52838e-06	0.00902166
chr04_31141026	RL	8.52838e-06	0.00902166
chr04_31141102	RL	9.76278e-06	0.0096552
chr04_31143835	RL	3.57384e-06	0.00858657	Os04g0614100	chr04:31143100..31144202 (+ strand)	Transcription factor, MADS-box domain containing protein. MADS box gene31 OsMADS31
chr04_31143934	RL	8.52838e-06	0.00902166
chr04_31162889	RL	1.48875e-06	0.00858657	Os04g0614300	chr04:31161634..31163557 (+ strand)	Hypothetical conserved gene.
chr04_31163509	RL	1.84132e-06	0.00858657
chr04_31163186	RL	2.46725e-06	0.00858657
chr04_31162271	RL	2.96487e-06	0.00858657
chr04_31162276	RL	2.87142e-06	0.00858657
chr04_31162349	RL	4.05374e-06	0.00858657
chr04_31162350	RL	4.05374e-06	0.00858657
chr04_31162411	RL	4.21092e-06	0.00858657
chr04_31162467	RL	4.53174e-06	0.00858657
chr04_31162642	RL	8.7002e-06	0.00913075
chr04_31162689	RL	2.807e-06	0.00858657
chr04_31162857	RL	4.78571e-06	0.00858657
chr04_31169502	RL	3.46729e-06	0.00858657	Os04g0614500	chr04:31169012..31174731 (+ strand)	Pyridoxal phosphate-dependent transferase, major region, subdomain 1 domain containing protein.
chr04_31169619	RL	5.91119e-06	0.00858657
chr04_31173279	RL	5.22961e-07	0.00858657
chr04_31173148	RL	2.12441e-06	0.00858657
chr04_31173357	RL	2.12441e-06	0.00858657
chr04_31171000	RL	4.98624e-06	0.00858657
chr04_31171869	RL	5.91119e-06	0.00858657
chr04_31173269	RL	5.74611e-06	0.00858657
chr04_31173319	RL	8.19254e-06	0.00900732
chr04_31173472	RL	8.45653e-06	0.00900902
chr04_31173519	RL	3.59789e-06	0.00858657
chr04_31173548	RL	4.98624e-06	0.00858657
chr04_31174127	RL	4.98624e-06	0.00858657
chr04_31174425	RL	5.91119e-06	0.00858657
chr04_31177697	RL	6.75977e-07	0.00858657	Os04g0614600	chr04:31176650..31182430 (+ strand)	Similar to Viroid RNA-binding protein aminotransferase
chr04_31178842	RL	2.53165e-06	0.00858657
chr04_31181422	RL	1.04033e-06	0.00858657
chr04_31181459	RL	1.04033e-06	0.00858657
chr04_31181835	RL	1.04033e-06	0.00858657
chr04_31182425	RL	1.04033e-06	0.00858657
chr04_31181151	RL	2.53165e-06	0.00858657
chr04_31181388	RL	9.95056e-06	0.0096552
chr04_31182296	RL	9.95056e-06	0.0096552
chr04_31189559	RL	5.31391e-07	0.00858657	Os04g0614650	chr04:31189280..31193896 (+ strand)	Similar to OSIGBa0126B18.8 protein.
chr04_31189530	RL	2.21354e-06	0.00858657
chr04_31214479	RL	5.62324e-07	0.00858657	Os04g0615000	chr04:31212165..31214739 (+ strand)	Similar to OSIGBa0126B18.9 protein. narrow leaf1
chr04_31212566	RL	9.58067e-06	0.00963577
chr04_31212627	RL	9.58067e-06	0.00963577
chr04_31214728	RL	9.95612e-06	0.0096552
chr04_31215525	RL	9.95612e-06	0.0096552	Os04g0615100	chr04:31215137..31219569 (+ strand)	Similar to Lecithine cholesterol acyltransferase-like protein
chr04_31216408	RL	9.95612e-06	0.0096552
chr04_31216642	RL	4.87968e-06	0.00858657
chr04_31217630	RL	9.95612e-06	0.0096552
chr04_31219379	RL	3.96672e-06	0.00858657
chr04_31241927	RL	5.30247e-07	0.00858657	Os04g0615700	chr04:31239185..31243430 (+ strand)	Argonaute and Dicer protein, PAZ domain containing protein, OsAGO2
chr04_31241450	RL	1.19392e-06	0.00858657
chr04_31241485	RL	1.19392e-06	0.00858657
chr04_31241489	RL	1.19392e-06	0.00858657
chr04_31241557	RL	1.19392e-06	0.00858657
chr04_31241596	RL	1.19392e-06	0.00858657
chr04_31241597	RL	1.19392e-06	0.00858657
chr04_31241625	RL	1.19392e-06	0.00858657
chr04_31241660	RL	1.19392e-06	0.00858657
chr04_31241856	RL	1.19392e-06	0.00858657
chr04_31241494	RL	1.19392e-06	0.00858657
chr04_31241572	RL	1.19392e-06	0.00858657
chr04_31241719	RL	1.19392e-06	0.00858657
chr04_31241810	RL	1.19392e-06	0.00858657
chr04_31241811	RL	1.19392e-06	0.00858657
chr04_31241853	RL	1.19392e-06	0.00858657
chr04_31241855	RL	1.19392e-06	0.00858657
chr04_31241884	RL	1.19392e-06	0.00858657
chr04_31242229	RL	1.19392e-06	0.00858657
chr04_31241196	RL	1.21336e-06	0.00858657
chr04_31241521	RL	1.4255e-06	0.00858657
chr04_31241531	RL	1.4255e-06	0.00858657
chr04_31241929	RL	1.55868e-06	0.00858657
chr04_31241490	RL	2.36369e-06	0.00858657
chr04_31304915	RL	9.78419e-07	0.00858657	Os04g0616500	chr04:31299841..31307729 (- strand)	Similar to H0525G02.11 protein. serine/threonine kinase activity
chr04_31301959	RL	1.13883e-06	0.00858657
chr04_31301971	RL	1.13883e-06	0.00858657
chr04_31305544	RL	1.17724e-06	0.00858657
chr04_31305565	RL	1.17724e-06	0.00858657
chr04_31305513	RL	1.17724e-06	0.00858657
chr04_31300469	RL	1.21336e-06	0.00858657
chr04_31301337	RL	1.21336e-06	0.00858657
chr04_31301412	RL	1.21336e-06	0.00858657
chr04_31301421	RL	1.21336e-06	0.00858657
chr04_31301531	RL	1.21336e-06	0.00858657
chr04_31301561	RL	1.21336e-06	0.00858657
chr04_31301607	RL	1.21336e-06	0.00858657
chr04_31302297	RL	1.21336e-06	0.00858657
chr04_31303716	RL	1.21336e-06	0.00858657
chr04_31303736	RL	1.21336e-06	0.00858657
chr04_31303858	RL	1.21336e-06	0.00858657
chr04_31303861	RL	1.21336e-06	0.00858657
chr04_31303885	RL	1.21336e-06	0.00858657
chr04_31304732	RL	1.21336e-06	0.00858657
chr04_31304954	RL	1.21336e-06	0.00858657
chr04_31305012	RL	1.21336e-06	0.00858657
chr04_31305632	RL	1.21336e-06	0.00858657
chr04_31305636	RL	1.21336e-06	0.00858657
chr04_31305652	RL	1.21336e-06	0.00858657
chr04_31305765	RL	1.21336e-06	0.00858657
chr04_31305875	RL	1.21336e-06	0.00858657
chr04_31306116	RL	1.21336e-06	0.00858657
chr04_31306148	RL	1.21336e-06	0.00858657
chr04_31306248	RL	1.21336e-06	0.00858657
chr04_31306374	RL	1.21336e-06	0.00858657
chr04_31306539	RL	1.21336e-06	0.00858657
chr04_31306617	RL	1.21336e-06	0.00858657
chr04_31300338	RL	1.21336e-06	0.00858657
chr04_31300819	RL	1.21336e-06	0.00858657
chr04_31300893	RL	1.21336e-06	0.00858657
chr04_31301014	RL	1.21336e-06	0.00858657
chr04_31301348	RL	1.21336e-06	0.00858657
chr04_31301397	RL	1.21336e-06	0.00858657
chr04_31301500	RL	1.21336e-06	0.00858657
chr04_31301563	RL	1.21336e-06	0.00858657
chr04_31301875	RL	1.21336e-06	0.00858657
chr04_31301932	RL	1.21336e-06	0.00858657
chr04_31302822	RL	1.21336e-06	0.00858657
chr04_31302891	RL	1.21336e-06	0.00858657
chr04_31302895	RL	1.21336e-06	0.00858657
chr04_31303725	RL	1.21336e-06	0.00858657
chr04_31304736	RL	1.21336e-06	0.00858657
chr04_31304903	RL	1.21336e-06	0.00858657
chr04_31304924	RL	1.21336e-06	0.00858657
chr04_31304998	RL	1.21336e-06	0.00858657
chr04_31305033	RL	1.21336e-06	0.00858657
chr04_31305523	RL	1.21336e-06	0.00858657
chr04_31305586	RL	1.21336e-06	0.00858657
chr04_31305747	RL	1.21336e-06	0.00858657
chr04_31306129	RL	1.21336e-06	0.00858657
chr04_31306172	RL	1.21336e-06	0.00858657
chr04_31306224	RL	1.21336e-06	0.00858657
chr04_31306239	RL	1.21336e-06	0.00858657
chr04_31306358	RL	1.21336e-06	0.00858657
chr04_31306416	RL	1.21336e-06	0.00858657
chr04_31306501	RL	1.21336e-06	0.00858657
chr04_31306536	RL	1.21336e-06	0.00858657
chr04_31306595	RL	1.21336e-06	0.00858657
chr04_31300461	RL	1.23177e-06	0.00858657
chr04_31305212	RL	1.38592e-06	0.00858657
chr04_31302885	RL	2.86348e-06	0.00858657
chr04_31261552	RL	1.21336e-06	0.00858657	Os04g0616100	chr04:31260001..31262246 (- strand)	Similar to H0525G02.8 protein.
chr04_31260212	RL	1.21336e-06	0.00858657
chr04_31260778	RL	1.21336e-06	0.00858657
chr04_31263451	RL	1.21336e-06	0.00858657	Os04g0616200	chr04:31263110..31264993 (- strand)	Similar to H0525G02.9 protein.
chr04_31263518	RL	1.21336e-06	0.00858657
chr04_31263521	RL	1.21336e-06	0.00858657
chr04_31317647	RL	8.64531e-06	0.00909303	Os04g0616700	chr04:31317589..31328040 (- strand)	Hypothetical conserved gene.
chr04_31317907	RL	8.64531e-06	0.00909303
chr04_31318348	RL	6.28354e-06	0.00858657
chr04_31318394	RL	5.67531e-06	0.00858657
chr04_31318468	RL	8.64531e-06	0.00909303
chr04_31327715	RL	8.64531e-06	0.00909303
chr04_31076854	RL	8.44949e-06	0.00900732	Os04g0612900	chr04:31076518..31077776 (+ strand)	Vacuolar ATPase assembly integral membrane protein VMA21-like domain domain containing protein.
chr04_31076961	RL	8.44949e-06	0.00900732
chr04_31076978	RL	8.44949e-06	0.00900732
chr04_31077076	RL	8.44949e-06	0.00900732
chr04_31077101	RL	8.44949e-06	0.00900732
chr04_31077304	RL	9.32937e-06	0.00944042
chr04_31077369	RL	8.44949e-06	0.00900732
chr04_31078434	RL	7.93077e-06	0.00884772	Os04g0613000	chr04:31078201..31080558 (- strand)	Similar to Zinc transporter ZIP1 zinc transporter 3 OsZIP3
chr04_31078500	RL	7.93077e-06	0.00884772
chr04_31079171	RL	8.44949e-06	0.00900732
chr04_31079444	RL	9.15996e-06	0.00930313
chr04_31079691	RL	8.44949e-06	0.00900732
chr04_31079754	RL	8.44949e-06	0.00900732
chr04_31079755	RL	8.44949e-06	0.00900732
chr04_31079780	RL	8.44949e-06	0.00900732
chr04_31079827	RL	8.44949e-06	0.00900732
chr04_31079828	RL	8.44949e-06	0.00900732
chr04_31079854	RL	8.44949e-06	0.00900732
chr04_31079998	RL	8.44949e-06	0.00900732
chr04_31080257	RL	8.44949e-06	0.00900732
chr04_31080281	RL	8.44949e-06	0.00900732
chr04_31080401	RL	8.44949e-06	0.00900732
chr04_31080488	RL	7.93077e-06	0.00884772
chr04_31080508	RL	8.44949e-06	0.00900732
chr04_31080510	RL	8.44949e-06	0.00900732
chr04_31095822	RL	5.44839e-06	0.00858657	Os04g0613300	chr04:31095805..31097701 (- strand)	Protein of unknown function DUF2358 domain containing protein.
chr04_31095865	RL	5.44839e-06	0.00858657
chr04_31095866	RL	9.943e-06	0.0096552
chr04_31095875	RL	4.54135e-06	0.00858657
chr04_31095883	RL	8.30404e-06	0.00900732
chr04_31095886	RL	4.54135e-06	0.00858657
chr04_31095893	RL	4.54135e-06	0.00858657
chr04_31095951	RL	4.54135e-06	0.00858657
chr04_31095955	RL	4.54135e-06	0.00858657
chr04_31096014	RL	4.54135e-06	0.00858657
chr04_31096106	RL	4.54135e-06	0.00858657
chr04_31096348	RL	4.54135e-06	0.00858657
chr04_31096534	RL	4.54135e-06	0.00858657
chr04_31096543	RL	4.54135e-06	0.00858657
chr04_31096849	RL	8.44949e-06	0.00900732
chr12_1615455	RL	4.67671e-06	0.00858657	Os12g0133100	chr12:1606119..1620843 (- strand)	Major facilitator superfamily protein. OsZIFL12
chr12_1615564	RL	7.05959e-07	0.00858657
chr12_1617184	RL	3.99201e-06	0.00858657
chr12_1617213	RL	5.66524e-06	0.00858657
chr12_1617504	RL	6.28349e-06	0.00858657
chr12_1617651	RL	9.11782e-06	0.00927742
chr12_1617698	RL	8.42506e-06	0.00900732
chr12_1640139	RL	5.97862e-06	0.00858657	Os12g0133300	chr12:1634877..1645862 (- strand)	Similar to Carbohydrate transporter/ sugar porter/ transporter. zinc-induced facilitator-like 13, OsZIFL13
chr12_1641328	RL	3.99201e-06	0.00858657
chr12_1641629	RL	9.11782e-06	0.00927742
chr12_1641908	RL	9.15834e-06	0.00930313
chr12_1641932	RL	9.15834e-06	0.00930313
chr12_1642702	RL	5.18138e-06	0.00858657
chr12_1642716	RL	6.28349e-06	0.00858657
chr12_1643832	RL	5.97862e-06	0.00858657
chr12_1643982	RL	8.03346e-06	0.00894418
chr12_1643994	RL	8.03346e-06	0.00894418
chr12_1644080	RL	6.52351e-06	0.00858657
chr12_1644186	RL	5.97862e-06	0.00858657
chr12_1644434	RL	9.11782e-06	0.00927742
chr12_1644458	RL	5.98637e-06	0.00858657
chr12_1644549	RL	6.28349e-06	0.00858657
chr12_1644557	RL	6.28349e-06	0.00858657
chr12_1644561	RL	3.99201e-06	0.00858657
chr12_1644620	RL	5.97862e-06	0.00858657
chr12_1644797	RL	5.98557e-06	0.00858657
chr12_1644951	RL	5.97862e-06	0.00858657
chr12_1645027	RL	6.63274e-06	0.00858657
chr12_1645100	RL	2.43065e-06	0.00858657
chr12_1645101	RL	5.60872e-06	0.00858657
chr12_1645118	RL	3.78295e-06	0.00858657
chr12_1645136	RL	3.78295e-06	0.00858657
chr12_1645171	RL	6.28349e-06	0.00858657
chr12_1645229	RL	6.28349e-06	0.00858657
chr12_1645493	RL	6.28349e-06	0.00858657
chr12_1645526	RL	1.90635e-06	0.00858657
chr12_1645538	RL	3.99201e-06	0.00858657
chr12_1645550	RL	3.99201e-06	0.00858657
chr12_1645561	RL	6.28349e-06	0.00858657
chr12_1645577	RL	6.28349e-06	0.00858657
chr12_1645677	RL	3.99201e-06	0.00858657
chr12_1647191	RL	6.28349e-06	0.00858657	Os12g0133400	chr12:1646425..1647986 (+ strand)	4'-phosphopantetheinyl transferase domain containing protein
chr12_1647376	RL	6.28349e-06	0.00858657
chr12_1647563	RL	6.28349e-06	0.00858657
chr12_1647789	RL	9.11782e-06	0.00927742
chr12_1652668	RL	6.28349e-06	0.00858657	Os12g0133700	chr12:1652592..1655199 (- strand)	Stress-activated protein kinase pathway-regulating phosphatase 1, Protein phosphatase SKRP1
chr12_1653071	RL	3.99201e-06	0.00858657
chr12_1653336	RL	9.11782e-06	0.00927742
chr12_1653363	RL	9.11782e-06	0.00927742
chr12_1653463	RL	3.91349e-06	0.00858657
chr12_1653673	RL	6.28349e-06	0.00858657
chr12_1653726	RL	9.11782e-06	0.00927742
chr12_1654001	RL	5.97862e-06	0.00858657
chr12_1654412	RL	5.79658e-06	0.00858657
chr12_1658392	RL	6.28349e-06	0.00858657	Os12g0133800	chr12:1658206..1660462 (- strand)	Similar to Auxin efflux carrier PIN PROTEIN 1D OsPIN1d
chr12_1658717	RL	6.28349e-06	0.00858657
chr12_1659127	RL	3.99201e-06	0.00858657
chr12_1659788	RL	6.28349e-06	0.00858657
chr12_1659858	RL	6.28349e-06	0.00858657
chr12_1663899	RL	5.97862e-06	0.00858657	Os12g0133900	chr12:1663836..1668952 (- strand)	Similar to Epa4p
chr12_1664078	RL	6.28349e-06	0.00858657
chr12_1665932	RL	9.11782e-06	0.00927742
chr12_1667698	RL	6.28349e-06	0.00858657
chr12_1667720	RL	6.28349e-06	0.00858657
chr12_1667844	RL	5.97862e-06	0.00858657
chr12_1692185	RL	3.99201e-06	0.00858657	Os12g0134300	chr12:1692017..1710199 (+ strand)	Conserved hypothetical protein
chr12_1692209	RL	6.28349e-06	0.00858657
chr12_1692246	RL	5.97862e-06	0.00858657
chr12_1692351	RL	6.28349e-06	0.00858657
chr12_1692436	RL	3.99201e-06	0.00858657
chr12_1692437	RL	6.28349e-06	0.00858657
chr12_1692527	R/S	8.60101e-06	0.0144761
chr12_1692535	RL	6.28349e-06	0.00858657
chr12_1692601	RL	5.79658e-06	0.00858657
chr12_1692663	RL	6.28349e-06	0.00858657
chr12_1693013	RL	6.28349e-06	0.00858657
chr12_1693056	RL	5.97862e-06	0.00858657
chr12_1693244	RL	5.79658e-06	0.00858657
chr12_1693410	RL	5.97862e-06	0.00858657
chr12_1694296	RL	1.16249e-06	0.00858657
chr12_1694297	RL	1.16249e-06	0.00858657
chr12_1694331	RL	9.11782e-06	0.00927742
chr12_1694672	RL	5.79658e-06	0.00858657
chr12_1694762	RL	9.11782e-06	0.00927742
chr12_1695059	RL	5.79658e-06	0.00858657
chr12_1695296	RL	3.99201e-06	0.00858657
chr12_1695484	RL	9.11782e-06	0.00927742
chr12_1695525	RL	5.79658e-06	0.00858657
chr12_1708590	RL	5.79658e-06	0.00858657
chr12_1708750	RL	5.79658e-06	0.00858657
chr12_1709966	RL	9.11782e-06	0.00927742
chr12_1709988	RL	4.00062e-06	0.00858657
chr12_1722812	RL	3.84728e-06	0.00858657	Os12g0135051	chr12:1722709..1724168 (- strand)	Similar to Phosphoglycerate mutase family protein
chr12_1722890	RL	3.84728e-06	0.00858657
chr12_1723204	RL	3.84728e-06	0.00858657
chr12_1723470	RL	3.66826e-06	0.00858657
chr12_1723647	RL	3.84728e-06	0.00858657
chr12_1747434	RL	3.99201e-06	0.00858657	Os12g0135900	chr12:1747416..1749901 (- strand)	Similar to 50S ribosomal protein L24.
chr12_1747480	RL	3.84728e-06	0.00858657
chr12_1748264	RL	4.74143e-06	0.00858657
chr12_1748669	RL	5.60418e-06	0.00858657
chr12_1755801	RL	3.84728e-06	0.00858657	Os12g0136200	chr12:1755564..1759670 (+ strand)	Similar to RNA recognition motif family protein
chr12_1756148	RL	3.66826e-06	0.00858657
chr12_1757842	RL	3.84728e-06	0.00858657
chr12_1757878	RL	5.79658e-06	0.00858657
chr12_1758456	RL	5.60418e-06	0.00858657
chr12_1759556	RL	3.99201e-06	0.00858657
chr12_1772647	RL	5.79658e-06	0.00858657	Os12g0136500	chr12:1772560..1774555 (- strand)	Non-protein coding transcript.
chr12_1773107	RL	5.60418e-06	0.00858657
chr12_1773717	RL	3.66826e-06	0.00858657
chr12_1773750	RL	3.78295e-06	0.00858657
chr12_1773806	RL	4.54516e-06	0.00858657
chr12_1773865	RL	3.99201e-06	0.00858657
chr12_1773868	RL	3.84728e-06	0.00858657
chr12_1774001	RL	3.99201e-06	0.00858657
chr12_1775381	RL	3.78295e-06	0.00858657
chr12_1783910	RL	3.99201e-06	0.00858657	Os12g0136900	chr12:1783558..1789565 (+ strand)	Similar to Calcium-transporting ATPase 4, plasma membrane-type, Ca2+ P-Type ATPase 5, OsACA5
chr12_1783995	RL	3.99201e-06	0.00858657
chr12_1784055	RL	3.99201e-06	0.00858657
chr12_1784175	RL	3.84728e-06	0.00858657
chr12_1785049	RL	2.76638e-06	0.00858657
chr12_1785049	R-R/S	9.60684e-06	0.0431906
chr12_1785122	RL	3.99201e-06	0.00858657
chr12_1785134	RL	3.99201e-06	0.00858657
chr12_1787548	RL	4.90741e-06	0.00858657
chr12_1787705	RL	5.60418e-06	0.00858657
chr12_1788833	RL	3.66826e-06	0.00858657
chr12_1789412	RL	3.84728e-06	0.00858657
chr12_1794727	RL	3.84728e-06	0.00858657	Os12g0137100	chr12:1794439..1797343 (- strand)	calcium-binding protein OsCBP
chr12_1794773	RL	3.66826e-06	0.00858657
chr12_1794830	RL	3.78295e-06	0.00858657
chr12_1795252	RL	3.78295e-06	0.00858657
chr12_1795296	RL	3.99201e-06	0.00858657
chr12_1803919	RL	7.76068e-06	0.00874383	Os12g0137200	chr12:1802714..1807513 (+ strand)	Similar to Saccharopine dehydrogenase family protein
chr12_1806555	RL	9.01134e-06	0.00927742
chr12_1806600	RL	6.1176e-06	0.00858657
chr12_1806868	RL	8.10399e-07	0.00858657
chr12_1809783	RL	6.09402e-06	0.00858657	Os12g0137300	chr12:1807696..1811160 (- strand)	Similar to Cytochrome c-type biogenesis ccda-like chloroplastic protein 1
chr12_1810312	RL	3.99201e-06	0.00858657
chr12_1810453	RL	6.1176e-06	0.00858657
chr12_1818214	RL	3.99201e-06	0.00858657	Os12g0137500	chr12:1817618..1821687 (+ strand)	Similar to Avr9/Cf-9 rapidly elicited protein 271
chr12_1818768	RL	3.99201e-06	0.00858657
chr12_1819194	RL	8.76663e-06	0.00913354
chr12_1819195	RL	8.76663e-06	0.00913354
chr12_1819798	RL	6.1176e-06	0.00858657
chr12_1820092	RL	8.94787e-06	0.00927742
chr12_1820692	RL	6.1176e-06	0.00858657
chr12_1821556	RL	5.81846e-06	0.00858657
chr12_1821578	RL	3.78295e-06	0.00858657
chr12_1821609	RL	5.79658e-06	0.00858657
chr12_1852109	RL	8.76663e-06	0.00913354	Os12g0138050	chr12:1851425..1855059 (+ strand)	Similar to EF hand family protein
chr12_1852243	RL	3.99201e-06	0.00858657
chr12_1852260	RL	5.79658e-06	0.00858657
chr12_1852418	RL	3.91454e-06	0.00858657
chr12_1852531	RL	9.01134e-06	0.00927742
chr12_1852785	RL	3.99201e-06	0.00858657
chr12_1852812	RL	6.1176e-06	0.00858657
chr12_1852954	RL	4.44482e-06	0.00858657
chr12_1853216	RL	3.99201e-06	0.00858657
chr12_1856225	RL	3.99201e-06	0.00858657	Os12g0138166	chr12:1856119..1857180 (- strand)	Similar to GRAS family transcription factor containing protein
chr12_1856562	RL	6.32318e-06	0.00858657
chr12_1856849	RL	2.40662e-06	0.00858657
chr12_1856938	RL	3.99201e-06	0.00858657
GE: Germination energy; SL: shoot length; RL: root length; R/S: root / shoot ratio, R-R/S: relative root / shoot ratio.
a: FDR: False discovery rate. FDR Adjusted P values were calcuated by GAPIT applying the Benjamini-Hochberg (1995) FDR-controlling procedure.
