# Supplementary material for: A Genome-Wide Association Study Reveals Candidate Genes Related to Salt Tolerance in Rice (Oryza sativa) at the Germination Stage
Source: Int J Mol Sci. 2018 Oct 12;19(10):3145. doi: 10.3390/ijms19103145 (PMC6213974; doi:10.3390/ijms19103145)
Supplement: Supplementary file 1 [file ijms-19-03145-s001.zip › Supplementary file 5 Table S4.xlsx]

## Sheet: Sheet1
Table S4. Candidate genes with functional SNPs/indels that were correlated with a phenotypic difference among the 17 genes identified in this study.
Os04g0614600
Position_CDS	164	365	NO. of ACC.	RL
amino acid substitutions	tyr/ser	val/ala	-	-
type1	A	T	206	0.579938
type2	C	C	57	0.939373
type3	C	T	29	0.961872
Os12g0133100
Position_CDS	1073	1370	NO. of ACC.	RL	R/S	R-R/S
amino acid substitutions	ser/leu	phe/tyr	-	-	-	-
type1	C	T	219	0.590649	0.425678	0.220646
type2	T	A	64	1.01083	0.659913	0.436286
Os12g0133300
Position_CDS	105	NO. of ACC.	RL	R/S	R-R/S
type1	C	228	0.607066	0.428326	0.221135
type2	GC	67	0.979104	0.651019	0.432575
Os12g0133400
Position_CDS	196	600	NO. of ACC.	RL	R/S	R-R/S
amino acid substitutions	lys/gln	met/ile	-	-	-	-
type1	A	G	211	0.576488	0.424804	0.212897
type2	C	A	75	0.997587	0.639182	0.426953
Os12g0133700
Position_CDS	125	706	733	NO. of ACC.	RL	R/S	R-R/S
amino acid substitutions	phe/ser	asn/asp	pro/thr	-	-	-	-
type1	T	A	C	218	0.583846	0.423691	0.213755
type2	C	G	A	68	1.01826	0.658392	0.433046
RL: root length; R/S: root / shoot ratio, R-R/S: relative root / shoot ratio.
